# Supplementary material for: CalR is an activator of biofilm formation in Vibrio parahaemolyticus
Source: Appl Environ Microbiol. 2025 Sep 11;91(10):e00724-25. doi: 10.1128/aem.00724-25 (PMC12542678; doi:10.1128/aem.00724-25)
Supplement: Table S2 — CalR regulon. [file aem.00724-25-s0003.xlsx]

## Sheet: CalR regulon
Table S2. CalR regulon
Locus_tag	Lld_locus_tag	GeneName	FoldChange	pvalue	Product
VP_RS08160	--		2.04213	2.08e-05	EscE/YscE/SsaE family type III secretion system needle protein co-chaperone
VP_RS08250	--		0.383399	3.15e-10	hypothetical protein
VP_RS21165	--		20.8361	2.29e-21	hypothetical protein
VP_RS23575	--		0.472996	0.000160946	hypothetical protein
VP_RS00260	VP0048		0.479366	0.000575355	ABC transporter substrate-binding protein
VP_RS00320	VP0061		0.473529	0.0042656	multidrug transporter
VP_RS00735	VP0149		2.38179	5.92e-06	hypothetical protein
VP_RS01445	VP0296	cysC	2.63771	0.00173706	adenylyl-sulfate kinase
VP_RS01675	VP0347		0.468821	0.000198049	SH3 domain-containing protein
VP_RS01775	VP0368		2.60896	5.39e-11	MltR family transcriptional regulator
VP_RS01780	VP0369		3.27369	1.6e-09	mannitol-1-phosphate 5-dehydrogenase
VP_RS01785	VP0370		4.57049	1.98e-09	PTS mannitol transporter subunit IICBA
VP_RS01805	VP0375		0.449444	0.00113597	DUF4382 domain-containing protein
VP_RS02315	VP0484	gltB	0.493554	7.56e-09	glutamate synthase large subunit
VP_RS02460	VP0515		2.79965	4.3e-08	hypothetical protein
VP_RS02510	VP0526		0.488913	0.00194036	Na/Pi cotransporter family protein
VP_RS03060	VP0637		3.20546	4.39e-09	hypothetical protein
VP_RS03135	VP0652		4.12711	7.46e-08	dicarboxylate/amino acid:cation symporter
VP_RS03175	VP0662		0.474773	0.00057016	AbgT family transporter
VP_RS03200	VP0668		2.14365	0.000198849	hypothetical protein
VP_RS03210	VP0670		0.416077	7.56e-09	DUF3332 domain-containing protein
VP_RS03340	VP0696		4.59273	3.26e-18	DNA/RNA non-specific endonuclease
VP_RS03765	VP0764		0.383923	6.28e-07	OmpA family protein
VP_RS04415	VP0907		5.93894	2.53e-32	M6 family metalloprotease domain-containing protein
VP_RS04430	VP0910		5.40297	8.31e-29	TRAP transporter substrate-binding protein
VP_RS04435	VP0911		6.30735	2.26e-14	TRAP transporter small permease
VP_RS04440	VP0912		3.92671	1.15e-21	TRAP transporter large permease
VP_RS04920	VP1008		2.50704	0.000487869	porin
VP_RS05190	VP1066		3.03864	0.0011059	DUF1190 domain-containing protein
VP_RS05260	VP1079		2.05211	3.74e-08	hypothetical protein
VP_RS05325	VP1093		2.2885	2.64e-05	MarR family transcriptional regulator
VP_RS05425	VP1114	bioF	2.00934	0.0001901	8-amino-7-oxononanoate synthase
VP_RS05430	VP1115	bioC	2.18415	0.00143943	malonyl-ACP O-methyltransferase BioC
VP_RS05825	VP1199		0.440886	1.49e-06	FAD-dependent oxidoreductase
VP_RS05830	VP1200		0.378534	0.000814731	sulfurtransferase
VP_RS06025	VP1241		2.0132	2.73e-08	TfoX/Sxy family DNA transformation protein
VP_RS06115	VP1260		2.57499	0.00023518	phospholipase A
VP_RS06205	VP1278		4.00339	6.18e-19	sporulation protein
VP_RS06250	VP1286		2.05955	0.000297569	MMPL family transporter
VP_RS06400	VP1318		7.47806	2.09e-13	hypothetical protein
VP_RS06405	VP1319		4.12439	1.98e-09	polysaccharide pyruvyl transferase family protein
VP_RS06410	VP1320		3.25524	0.00108708	2-C-methyl-D-erythritol 4-phosphate cytidylyltransferase
VP_RS07020	VP1447		0.176911	6.71e-26	dimethyl sulfoxide reductase subunit A
VP_RS07025	VP1448	dmsB	0.206832	1.43e-07	dimethylsulfoxide reductase subunit B
VP_RS07030	VP1449		0.171875	9.85e-09	dimethyl sulfoxide reductase anchor subunit
VP_RS07035	VP1450		0.200656	1.42e-07	molecular chaperone TorD family protein
VP_RS07040	VP1451		0.136724	8.73e-06	4Fe-4S binding protein
VP_RS07865	VP1634		2.05088	3.06e-05	TolC family outer membrane protein
VP_RS07970	VP1655		3.19134	1.83e-11	TAXI family TRAP transporter solute-binding subunit
VP_RS07975	VP1656	vopD	2.19649	7.06e-06	type III secretion system translocon subunit VopD
VP_RS07980	VP1657	vopB	2.19384	1.99e-05	type III secretion system translocon subunit VopB
VP_RS07985	VP1658	vcrH	2.00102	1.95e-06	SycD/LcrH family type III secretion system chaperone VcrH
VP_RS07995	VP1660	vcrG	2.00973	1.45e-06	LcrG family type III secretion system chaperone VcrG
VP_RS08000	VP1661	vcrR	2.09182	1.38e-05	LcrR family type III secretion system chaperone VcrR
VP_RS08010	VP1663	vscY	2.27266	2.5e-09	type III secretion system chaperone VscY
VP_RS08015	VP1664	vscX	2.09652	2.65e-15	type III secretion system protein VscX
VP_RS08040	VP1669	vscO	2.02841	1.02e-08	type III secretion system central stalk protein VscO
VP_RS08045	VP1670	vscP	2.00051	3.67e-11	type III secretion system needle length determinant VscP
VP_RS08050	VP1671	vscQ	2.11803	1.54e-08	SctQ family type III secretion system cytoplasmic ring protein VscQ
VP_RS08055	VP1672	vscR	2.03769	7.32e-06	SctR family type III secretion system export apparatus subunit VscR
VP_RS08065	VP1674	vscT	2.53366	1.34e-05	SctT family type III secretion system export apparatus subunit VscT
VP_RS08070	VP1675	vscU	2.1462	8.23e-07	SctU family type III secretion system export apparatus subunit VscU
VP_RS08095	VP1680	vopQ	2.19874	0.000814485	type III secretion system effector VopQ
VP_RS08100	VP1682	vecA	2.60925	7.05e-06	CesT family type III secretion system chaperone VecA
VP_RS08105	VP1683	vopR	2.1611	9.97e-07	type III secretion system effector VopR
VP_RS08110	VP1684		2.19348	1.56e-05	type III secretion system chaperone
VP_RS08120	VP1687		2.01193	7.65e-05	CesT family type III secretion system chaperone
VP_RS08130	VP1689	vscK	2.17282	2.49e-06	SctK family type III secretion system sorting platform protein VscK
VP_RS08185	VP1699	exsA	2.40986	1.46e-07	type III secretion system transcriptional regulator ExsA
VP_RS08255	VP1713		0.426829	2.65e-06	TolC family protein
VP_RS08260	VP1714		0.48606	0.00026133	HlyD family secretion protein
VP_RS08265	VP1715		0.399978	0.000431293	ABC transporter permease
VP_RS08270	VP1717		0.357867	1.81e-05	ABC transporter permease
VP_RS08365	VP1736		2.26131	3.97e-14	LTA synthase family protein
VP_RS08380	VP1739		0.455844	2.68e-08	hypothetical protein
VP_RS08385	VP1741		2.22918	1.74e-05	sodium:alanine symporter family protein
VP_RS09180	VP1888		2.3607	4.17e-06	hypothetical protein
VP_RS09405	VP1936		0.419323	0.000360395	2Fe-2S iron-sulfur cluster binding domain-containing protein
VP_RS09560	VP1966		2.0614	1.07e-09	dicarboxylate/amino acid:cation symporter
VP_RS09700	VP1996		2.14503	0.000750448	ABC transporter permease
VP_RS09705	VP1997		2.83985	2.14e-12	ABC transporter permease
VP_RS09710	VP1998		2.25528	1.04e-11	TolC family protein
VP_RS09715	VP1999		3.04672	3.19e-32	efflux RND transporter periplasmic adaptor subunit
VP_RS10300	VP2119		2.31032	2.12e-05	hypothetical protein
VP_RS10490	VP2159		3.31342	2.53e-06	methyl-accepting chemotaxis protein
VP_RS10965	VP2258		2.61365	2.01e-06	flagellin
VP_RS11985	VP2469		0.489118	8.82e-06	magnesium transporter
VP_RS12040	VP2480		0.375893	7.27e-07	ABC transporter permease
VP_RS12660	VP2602		2.07414	0.0037309	ligand-gated channel protein
VP_RS13295	VP2710	scrP	3.18395	1.73e-06	helix-turn-helix transcriptional regulator
VP_RS13740	VP2803		2.14044	0.000104877	hypothetical protein
VP_RS13775	VP2811		2.1469	0.000353304	sel1 repeat family protein
VP_RS14000	VP2844		2.11385	0.000410836	hypothetical protein
VP_RS14035	VP2852		0.465056	3.93e-08	co-chaperone GroES
VP_RS14055	VP2857		0.398836	4.49e-09	CpxP family protein
VP_RS14270	VP2890		4.99734	5.94e-18	lysine decarboxylase CadA
VP_RS14275	VP2891	cadB	4.16182	1.03e-15	cadaverine/lysine antiporter
VP_RS14920	VP3014		2.33834	0.000699989	DUF2282 domain-containing protein
VP_RS14925	VP3015		2.15806	0.00319221	DUF692 domain-containing protein
VP_RS14945	VP3019		2.09553	3.67e-05	multidrug effflux MFS transporter
VP_RS15380	VPA0024		2.33898	3.77e-11	methyl-accepting chemotaxis protein
VP_RS15735	VPA0101		0.370592	3.28e-09	hypothetical protein
VP_RS15740	VPA0102	ygjK	0.209344	5.81e-40	alpha-glucosidase
VP_RS15845	VPA0124		3.34766	2.91e-11	GNAT family N-acetyltransferase
VP_RS15850	VPA0125		3.40422	4.39e-07	glucose 1-dehydrogenase
VP_RS15855	VPA0126		4.17869	1.55e-09	GNAT family N-acetyltransferase
VP_RS15890	VPA0133		0.354058	0.00338391	ABC transporter substrate-binding protein
VP_RS16165	VPA0184		3.3182	1.22e-12	GGDEF domain-containing protein
VP_RS16225	VPA0198		2.23026	1.03e-05	sensor domain-containing diguanylate cyclase
VP_RS16290	VPA0211		29.3971	3.69e-31	hypothetical protein
VP_RS16295	VPA0212		12.6193	8.04e-32	hypothetical protein
VP_RS16340	VPA0221		0.409693	7.61e-05	carbonic anhydrase family protein
VP_RS16640	VPA0286		0.289193	1.29e-05	co-chaperone GroES
VP_RS16645	VPA0287	groL	0.445497	5.11e-10	chaperonin GroEL
VP_RS16655	VPA0288		3.02308	5.87e-10	leukocidin family pore-forming toxin
VP_RS16890	VPA0343		3.77757	7.54e-15	efflux RND transporter periplasmic adaptor subunit
VP_RS16895	VPA0344		3.23763	4.44e-08	efflux RND transporter permease subunit
VP_RS17150	VPA0399		0.362591	2.71e-10	PLP-dependent aminotransferase family protein
VP_RS17390	VPA0450		2.69693	2.1e-07	VPA0450 family T3SS effector inositol phosphatase
VP_RS17395	VPA0451	ati1	2.69233	9.55e-06	Ati1 family type III secretion system chaperone
VP_RS17680	VPA0511		2.42024	1.46e-05	methyl-accepting chemotaxis protein
VP_RS18070	VPA0596		2.55884	0.000280587	methyl-accepting chemotaxis protein
VP_RS18150	VPA0614		0.49998	0.000503574	membrane protein
VP_RS18270	VPA0639	artM	2.53183	0.00319741	arginine ABC transporter permease ArtM
VP_RS18440	VPA0678		3.94451	0.000506271	winged helix-turn-helix domain-containing protein
VP_RS18620	VPA0716		6.31067	1.27e-20	helix-turn-helix domain-containing protein
VP_RS18760	VPA0746		2.08287	8.01e-07	chemotaxis protein
VP_RS18855	VPA0768	katG	0.396501	7.04e-09	catalase/peroxidase HPI
VP_RS19200	VPA0842		2.02575	6.84e-07	methyl-accepting chemotaxis protein
VP_RS19240	VPA0851	focA	3.15823	1.12e-06	formate transporter FocA
VP_RS19645	VPA0933		0.482461	3.38e-12	NirD/YgiW/YdeI family stress tolerance protein
VP_RS19680	VPA0941	nrdD	0.467926	0.000586039	anaerobic ribonucleoside-triphosphate reductase
VP_RS19950	VPA0998		2.42366	6e-10	hypothetical protein
VP_RS19955	VPA0999	amyS	8.71839	4.52e-60	alpha-amylase
VP_RS20065	VPA1020		3.30706	0.000901514	AAA family ATPase
VP_RS20860	VPA1190	vmeZ	0.463046	2.62e-05	multidrug efflux RND transporter permease subunit VmeZ
VP_RS20865	VPA1191	vmeY	0.243521	4.96e-05	multidrug efflux RND transporter periplasmic adaptor subunit VmeY
VP_RS21125	VPA1244		0.401313	1.38e-06	hypothetical protein
VP_RS21290	VPA1278		4.36145	9.51e-05	hypothetical protein
VP_RS21295	VPA1279		4.15461	3.69e-13	diacylglycerol kinase
VP_RS21300	VPA1280		4.07051	8.18e-14	phosphoethanolamine--lipid A transferase
VP_RS21855	VPA1400	malF	0.444849	5.34e-09	maltose ABC transporter permease MalF
VP_RS21860	VPA1401	malE	0.430484	3.95e-13	maltose/maltodextrin ABC transporter substrate-binding protein MalE
VP_RS21945	VPA1418		0.359598	2.81e-06	catalase
VP_RS22000	VPA1429		0.320314	2.04e-06	PTS sugar transporter subunit IIC/EAL domain-containing protein
VP_RS22100	VPA1449		2.08303	2.61e-08	methyl-accepting chemotaxis protein
VP_RS22165	VPA1463		2.62911	0.00213663	DUF1566 domain-containing protein
VP_RS22170	VPA1464		4.38432	6.34e-10	DUF1566 domain-containing protein
VP_RS22175	VPA1465		5.52276	2.07e-10	proprotein convertase P-domain-containing protein
VP_RS22180	VPA1466		4.65847	8.67e-08	TonB-dependent hemoglobin/transferrin/lactoferrin family receptor
VP_RS22185	VPA1467		7.55706	2.72e-14	S9 family peptidase
VP_RS22240	VPA1479		2.06975	0.000313335	DUF3302 domain-containing protein
VP_RS22270	VPA1485	napH	0.402993	0.000872694	quinol dehydrogenase ferredoxin subunit NapH
VP_RS22330	VPA1498		2.35662	5.94e-06	L-lactate permease
VP_RS22670	VPA1570		2.2676	1.47e-06	DUF2799 domain-containing protein
VP_RS22805	VPA1598	gbpA	0.207285	1.11e-18	N-acetylglucosamine-binding protein GbpA
VP_RS22870	VPA1611		0.473726	1.93e-05	M20 family metallopeptidase
VP_RS22875	VPA1612		0.41233	6.63e-08	YjiG family protein
VP_RS22880	VPA1613		0.387001	7.93e-09	membrane protein
VP_RS22995	VPA1638	pulA	0.229723	6.5e-39	pullulanase-type alpha-1%2C6-glucosidase
VP_RS23000	VPA1639		4.88855	8.98e-39	endonuclease
VP_RS23040	VPA1648		3.66948	1.97e-18	hypothetical protein
VP_RS23055	VPA1650		3.6803	1.34e-21	insulinase family protein
VP_RS23085	VPA1656	pvuA	2.0872	7.02e-10	TonB-dependent siderophore vibrioferrin receptor PvuA
VP_RS23135	VPA1667	ptsG	4.92968	4.65e-07	glucose-specific PTS transporter subunit IIBC
VP_RS23225	VPA1686		2.8113	7.41e-07	CAP domain-containing protein
